# Supplementary material for: Levilactobacillus brevis with High Production of Putrescine Isolated from Blue Cheese and Its Application
Source: Int J Mol Sci. 2023 Jun 2;24(11):9668. doi: 10.3390/ijms24119668 (PMC10253434; doi:10.3390/ijms24119668)
Supplement: Supplementary file 1 [file ijms-24-09668-s001.zip]

Archive with 1 entries (1 files):
- ijms-2385349-supplementary.pdf
